# Supplementary material for: A Possible Link between the Environment and Cryptococcus gattii Nasal Colonisation in Koalas (Phascolarctos cinereus) in the Liverpool Plains, New South Wales
Source: Int J Environ Res Public Health. 2022 Apr 11;19(8):4603. doi: 10.3390/ijerph19084603 (PMC9028200; doi:10.3390/ijerph19084603)
Supplement: Supplementary file 1 [file ijerph-19-04603-s001.zip › Supplementary Table S1.xlsx]

## Sheet: Tree Hollow Isolate Metadata
Sample Number	WM Number	Date collected	Sample type	Date cultured	Result of Primary Culture	No. of colonies on Primary	Molecular Type	Sequence Type	Tree species	Area	Sample site	Location (specific)	Longitude/latitude	Transect	Tree Height (m)	Tree Circumference (cm)	Tree Diameter (cm)	No. of Hollows	Hollow Height (m)	Hollow Size (S,M,L)	Hollow Aspect	Notes
E2776	WM 17.32	2017-02-17	Swab	2017-02-20	Positive	>100	VGI	ST154	Eucalyptus populnea	Gunnedah, NSW	Tree hollow	Watermark	S31.26897 E150.38174	1	8	205	65.2535	1	2.5	M	E
E2777	WM 17.33	2017-02-17	Swab	2017-02-20	Positive	< 20	VGI	ST154	Eucalyptus populnea	Gunnedah, NSW	Tree hollow	Watermark	S31.26904 E150.37993	1	13.2	430	136.873	2	0	S	E
E2778		2017-02-17	Debris	2017-02-21	Negative				Eucalyptus populnea	Gunnedah, NSW	Tree hollow	Watermark	S31.26904 E150.37993	1	13.2	430	136.873	2	0	S	E
E2779	WM 17.34	2017-02-17	Swab	2017-02-20	Positive	20 - 100	VGI	ST463	Eucalyptus albens	Gunnedah, NSW	Tree hollow	Watermark	S31.26914 E150.37877	1	8	140	44.5634	1	1.65	S	N
E2780		2017-02-17	Swab	2017-02-20	Negative				Eucalyptus albens	Gunnedah, NSW	Tree hollow	Watermark	S31.26933 E150.37811	1	6.7	210	66.8451	1	1.7	L	W
E2781	WM 17.35	2017-02-17	Swab	2017-02-20	Positive	20 - 100	VGI	ST463	Eucalyptus melliodora	Gunnedah, NSW	Tree hollow	Watermark	S31.26942 E150.37778	1	6.7	250	79.5775	1	4	L	NW
E2782		2017-02-17	Swab	2017-02-20	Negative				Eucalyptus populnea	Gunnedah, NSW	Tree hollow	Watermark	S31.26969 E150.37683	Opportunistic	11.5	130	41.3803	1	1.7	L	NW
E2783		2017-02-17	Swab	2017-02-20	Negative				Eucalyptus camaldulensis	Gunnedah, NSW	Tree hollow	Watermark	S31.27239 E150.37970	2	11.5	275	87.5352	5	0	L	S
E2784		2017-02-17	Debris	2017-02-21	Negative				Eucalyptus camaldulensis	Gunnedah, NSW	Tree hollow	Watermark	S31.27239 E150.37970	2	11.5	275	87.5352	5	0	L	S
E2785		2017-02-17	Swab	2017-02-20	Positive	20 - 100	Failed		Eucalyptus camaldulensis	Gunnedah, NSW	Tree hollow	Watermark	S31.27239 E150.37970	2	11.5	275	87.5352	5	1.5	M	S	Was excluded as a positive in final count due to failure at molecular typing
E2786	WM 17.36	2017-02-17	Swab	2017-02-20	Positive	20 - 100	VGI	ST154	Eucalyptus camaldulensis	Gunnedah, NSW	Tree hollow	Watermark	S31.27239 E150.37970	2	11.5	275	87.5352	5	1.8	M	N
E2787		2017-02-17	Swab	2017-02-20	Negative				Eucalyptus camaldulensis	Gunnedah, NSW	Tree hollow	Watermark	S31.27220 E150.38066	2	10.4	220	70.0282	2	2	M	E
E2788		2017-02-17	Debris	2017-02-21	Negative				Eucalyptus camaldulensis	Gunnedah, NSW	Tree hollow	Watermark	S31.27220 E150.38066	2	10.4	220	70.0282	2	2	M	E
E2789	WM 17.37	2017-02-17	Swab	2017-02-20	Positive	20 - 100	VGI	ST257	Eucalyptus microcarpa	Gunnedah, NSW	Tree hollow	Watermark	S31.26329 E150.37270	6	11.5	230	73.2113	2	2	S	SE
E2790		2017-02-17	Debris	2017-02-21	Negative				Eucalyptus microcarpa	Gunnedah, NSW	Tree hollow	Watermark	S31.26329 E150.37270	6	11.5	230	73.2113	2	2	S	SE
E2791	WM 17.38	2017-02-17	Swab	2017-02-20	Positive	>100	VGI	ST154	Eucalyptus microcarpa	Gunnedah, NSW	Tree hollow	Watermark	S31.26410 E150.37260	6	8	230	73.2113	1	0.45	L	S
E2792		2017-02-17	Debris	2017-02-21	Negative				Eucalyptus microcarpa	Gunnedah, NSW	Tree hollow	Watermark	S31.26410 E150.37260	6	8	230	73.2113	1	0.45	L	S
E2793		2017-02-17	Swab	2017-02-20	Negative				Eucalyptus microcarpa	Gunnedah, NSW	Tree hollow	Watermark	S31.26501 E150.37242	6	11	270	85.9437	1	0.45	S	N
E2794		2017-02-17	Swab	2017-02-20	Negative				Eucalyptus microcarpa	Gunnedah, NSW	Tree hollow	Watermark	S31.26540 E150.36729	7	9	250	79.5775	1	2.5	L	NE
E2795	WM 17.59	2017-02-17	Debris	2017-02-21	Positive	< 20	VGI	ST154	Eucalyptus microcarpa	Gunnedah, NSW	Tree hollow	Watermark	S31.26540 E150.36729	7	9	250	79.5775	1	2.5	L	NE
E2796		2017-02-17	Swab	2017-02-20	Negative				Eucalyptus microcarpa	Gunnedah, NSW	Tree hollow	Watermark	S31.26530 E150.36252	5	16	210	66.8451	1	0	M	W
E2797		2017-02-17	Debris	2017-02-21	Negative				Eucalyptus microcarpa	Gunnedah, NSW	Tree hollow	Watermark	S31.26530 E150.36252	5	16	210	66.8451	1	0	M	W
E2798		2017-02-17	Swab	2017-02-20	Negative				Eucalyptus microcarpa	Gunnedah, NSW	Tree hollow	Watermark	S31.26512 E150.36076	5	13.2	360	114.592	1	0	M	W
E2799		2017-02-18	Swab	2017-02-20	Negative				Eucalyptus camaldulensis	Gunnedah, NSW	Tree hollow	Watermark	S31.27702 E150.38155	3	8	320	101.859	2	1.7	L	N
E2800		2017-02-18	Swab	2017-02-20	Negative				Eucalyptus camaldulensis	Gunnedah, NSW	Tree hollow	Watermark	S31.27931 E150.38203	3	8	430	136.873	1	0.3	L	W
E2801		2017-02-18	Debris	2017-02-21	Negative				Eucalyptus camaldulensis	Gunnedah, NSW	Tree hollow	Watermark	S31.27931 E150.38203	3	8	430	136.873	1	0.3	L	W
E2802		2017-02-18	Swab	2017-02-20	Positive	< 20	VGI		Eucalyptus camaldulensis	Gunnedah, NSW	Tree hollow	Watermark	S31.26552 E150.36986	Opportunistic	11	205	65.2535	2	0	L	NE
E2803		2017-02-18	Debris	2017-02-21	Negative				Eucalyptus camaldulensis	Gunnedah, NSW	Tree hollow	Watermark	S31.26552 E150.36986	Opportunistic	11	205	65.2535	2	0	L	NE
E2856		2017-03-18	Swab	2017-03-24	Negative				Eucalyptus populnea	Gunnedah, NSW	Tree hollow	Dimberoy	S31.14753 E150.04865	10	8	490	155.972	4	0.3	S	N
E2857	WM 17.39	2017-03-18	Swab	2017-03-24	Positive	20 - 100	VGI	ST51	Eucalyptus populnea	Gunnedah, NSW	Tree hollow	Dimberoy	S31.14753 E150.04865	10	8	490	155.972	4	0.8	S	S
E2858		2017-03-18	Swab	2017-03-24	Negative				Eucalyptus populnea	Gunnedah, NSW	Tree hollow	Dimberoy	S31.14753 E150.04865	10	8	490	155.972	4	1	S	W
E2859		2017-03-18	Swab	2017-03-24	Negative				Eucalyptus populnea	Gunnedah, NSW	Tree hollow	Dimberoy	S31.14753 E150.04865	10	8	490	155.972	4	2	M	N
E2860		2017-03-18	Swab	2017-03-24	Negative				Eucalyptus populnea	Gunnedah, NSW	Tree hollow	Dimberoy	S31.14743 E150.04852	10	11	330	105.042	1	0	L	S
E2861	WM 17.40	2017-03-18	Swab	2017-03-24	Positive	>100	VGI	ST51	Eucalyptus populnea	Gunnedah, NSW	Tree hollow	Dimberoy	S31.14733 E150.04843	10	11	560	178.254	1	1.7	L	N
E2862		2017-03-18	Swab	2017-03-24	Positive	20 - 100	VNI		Eucalyptus populnea	Gunnedah, NSW	Tree hollow	Dimberoy	S31.14687 E150.04788	10	11	170	54.1127	1	1.2	S	E
E2863	WM 17.41	2017-03-18	Swab	2017-03-24	Positive	20 - 100	VGI	ST462	Eucalyptus populnea	Gunnedah, NSW	Tree hollow	Dimberoy	S31.14563 E150.04573	10	14	200	63.662	1	0.6	L	NE
E2864		2017-03-18	Swab	2017-03-24	Negative				Eucalyptus populnea	Gunnedah, NSW	Tree hollow	Dimberoy	S31.12978 E150.00600	12	16	118	37.5606	1	0.5	L	NE
E2865		2017-03-18	Swab	2017-03-24	Negative				Eucalyptus populnea	Gunnedah, NSW	Tree hollow	Dimberoy	S31.12888 E150.00713	12	19	190	60.4789	1	1	L	SW
E2866		2017-03-18	Swab	2017-03-24	Negative				Eucalyptus populnea	Gunnedah, NSW	Tree hollow	Dimberoy	S31.12854 E150.00751	12	14	280	89.1268	1	1	S	N
E2867		2017-03-18	Swab	2017-03-24	Negative				Eucalyptus populnea	Gunnedah, NSW	Tree hollow	Dimberoy	S31.12450 E150.00134	11	17	190	60.4789	1	0.5	S	S
E2868		2017-03-18	Swab	2017-03-24	Negative				Eucalyptus populnea	Gunnedah, NSW	Tree hollow	Dimberoy	S31.12460 E150.00137	11	9	240	76.3944	1	0	S	S
E2869		2017-03-18	Swab	2017-03-24	Negative				Eucalyptus populnea	Gunnedah, NSW	Tree hollow	Dimberoy	S31.13180 E149.99483	13	11	190	60.4789	1	0.3	L	SW
E2870		2017-03-18	Swab	2017-03-24	Negative				Eucalyptus populnea	Gunnedah, NSW	Tree hollow	Dimberoy	S31.13180 E149.99483	13	11	190	60.4789	1	0.3	L	SW
E2871		2017-03-18	Swab	2017-03-24	Negative				Eucalyptus populnea	Gunnedah, NSW	Tree hollow	Dimberoy	S31.13187 E149.99469	13	8	290	92.3099	1	0	L	NW
E2872		2017-03-18	Swab	2017-03-24	Negative				Eucalyptus populnea	Gunnedah, NSW	Tree hollow	Dimberoy	S31.13203 E149.99445	13	9	335	106.634	1	1	M	W
E2873	WM 17.42	2017-03-18	Swab	2017-03-24	Positive	>100	VGI	ST154	Eucalyptus populnea	Gunnedah, NSW	Tree hollow	Dimberoy	S31.13220 E149.99435	13	10	90	28.6479	1	0.7	M	NE
E2874	WM 17.43	2017-03-18	Swab	2017-03-24	Positive	20 - 100	VGI	ST154	Eucalyptus populnea	Gunnedah, NSW	Tree hollow	Dimberoy	S31.13305 E149.99342	13	16	200	63.662	1	0.5	L	W
E2875		2017-03-18	Swab	2017-03-24	Negative				Eucalyptus populnea	Gunnedah, NSW	Tree hollow	Dimberoy	S31.13519 E149.99536	14	13	400	127.324	2	0.4	L	S
E2876	WM 17.44	2017-03-19	Swab	2017-03-24	Positive	20 - 100	VGI	ST154	Eucalyptus conica	Gunnedah, NSW	Tree hollow	Watermark	S31.26054 E150.34830	8	14	500	159.155	1	0	L	E
E2877		2017-03-19	Swab	2017-03-24	Negative				Eucalyptus populnea	Gunnedah, NSW	Tree hollow	Watermark	S31.24299 E150.35153	9	14	260	82.7606	1	0	L	E
E2878		2017-03-19	Swab	2017-03-24	Positive	20 - 100	Failed		Eucalyptus albens	Gunnedah, NSW	Tree hollow	Watermark	S31.24110 E150.35188	9	11	230	73.2113	1	1	L	NE	Was excluded as a positive in final count due to failure at molecular typing
E2879		2017-04-29	Swab	2017-05-16	Negative				Eucalyptus microcarpa	Gunnedah, NSW	Tree hollow	Watermark	S31.19849 E150.26831	17	13	250	79.5775	2	0.6	S	E
E2880		2017-04-29	Swab	2017-05-16	Negative				Eucalyptus microcarpa	Gunnedah, NSW	Tree hollow	Watermark	S31.19849 E150.26831	17	13	250	79.5775	2	0.4	S	E
E2881	WM 17.45	2017-04-29	Swab	2017-05-16	Positive	20 - 100	VGI	ST154	Eucalyptus albens	Gunnedah, NSW	Tree hollow	Watermark	S31.19835 E150.26785	17	16	300	95.493	2	1	M	SW
E2882		2017-04-29	Swab	2017-05-16	Negative				Eucalyptus albens	Gunnedah, NSW	Tree hollow	Watermark	S31.19835 E150.26785	17	16	300	95.493	2	1.5	M	SW
E2883		2017-04-29	Swab	2017-05-16	Negative				Eucalyptus albens	Gunnedah, NSW	Tree hollow	Watermark	S31.19835 E150.26755	17	14	360	114.592	2	0	L	W
E2884		2017-04-29	Swab	2017-05-16	Negative				Eucalyptus albens	Gunnedah, NSW	Tree hollow	Watermark	S31.19835 E150.26755	17	14	360	114.592	2	0.2	S	W
E2885		2017-04-29	Swab	2017-05-16	Negative				Eucalyptus melliodora	Gunnedah, NSW	Tree hollow	Watermark	S31.19814 E150.26674	17	13	300	95.493	1	0	L	E
E2886		2017-05-01	Swab	2017-05-16	Negative				Eucalyptus populnea	Gunnedah, NSW	Tree hollow	Dimberoy	S31.13662 E150.00972	18	14	280	89.1268	2	0	L	NE
E2887	WM 17.46	2017-05-01	Swab	2017-05-16	Positive	>100	VGI	ST154	Eucalyptus populnea	Gunnedah, NSW	Tree hollow	Dimberoy	S31.13662 E150.00972	18	14	280	89.1268	2	0	L	NE
E2888		2017-05-01	Swab	2017-05-16	Negative				Eucalyptus populnea	Gunnedah, NSW	Tree hollow	Dimberoy	S31.13371 E150.01210	Opportunistic	15	350	111.408	1	7	M	E
E2889		2017-05-01	Swab	2017-05-16	Negative				Eucalyptus populnea	Gunnedah, NSW	Tree hollow	Dimberoy	S31.12733 E150.00293	Opportunistic	17	150	47.7465	2	8	S	E
E2890		2017-05-01	Swab	2017-05-16	Positive	>100	VGI & VNI		Eucalyptus populnea	Gunnedah, NSW	Tree hollow	Dimberoy	S31.12733 E150.00293	Opportunistic	17	150	47.7465	2	4	S	NW
E2891		2017-05-01	Swab	2017-05-16	Negative				Eucalyptus populnea	Gunnedah, NSW	Tree hollow	Dimberoy	S31.13140 E150.00450	Opportunistic	12	400	127.324	1	0.5	S	NE
E2892		2017-05-01	Swab	2017-05-16	Negative				Eucalyptus populnea	Gunnedah, NSW	Tree hollow	Dimberoy	S31.14387 E150.02696	Opportunistic	12	220	70.0282	2	0	M	N
E2893		2017-05-01	Swab	2017-05-16	Negative				Eucalyptus populnea	Gunnedah, NSW	Tree hollow	Dimberoy	S31.14387 E150.02696	Opportunistic	12	220	70.0282	2	4	M	SW
E2894	WM 17.47	2017-05-02	Swab	2017-05-16	Positive	>100	VGI	ST154	Eucalyptus microcarpa	Gunnedah, NSW	Tree hollow	Watermark	S31.26762 E150.37668	16	12	250	79.5775	3	3	L	E
E2895	WM 17.48	2017-05-02	Swab	2017-05-16	Positive	>100	VGI	ST257	Eucalyptus microcarpa	Gunnedah, NSW	Tree hollow	Watermark	S31.26852 E150.37540	16	16	200	63.662	2	0.2	L	NE
E2896		2017-05-02	Swab	2017-05-16	Negative				Eucalyptus microcarpa	Gunnedah, NSW	Tree hollow	Watermark	S31.26852 E150.37540	16	16	200	63.662	2	2.5	L	E
E2897	WM 17.49	2017-05-02	Swab	2017-05-16	Positive	>100	VGI	ST51	Eucalyptus microcarpa	Gunnedah, NSW	Tree hollow	Watermark	S31.26869 E150.37517	16	18	300	95.493	2	0	L	NE
E2898	WM 17.50	2017-05-02	Swab	2017-05-16	Positive	>100	VGI	ST51	Eucalyptus microcarpa	Gunnedah, NSW	Tree hollow	Watermark	S31.26772 E150.37384	15	11	230	73.2113	1	0.2	L	N
E2899	WM 17.51	2017-05-02	Swab	2017-05-16	Positive	20 - 100	VGI	ST51	Eucalyptus microcarpa	Gunnedah, NSW	Tree hollow	Watermark	S31.26695 E150.37459	15	10	180	57.2958	2	0.3	L	NE
E2900	WM 17.52	2017-05-02	Swab	2017-05-16	Positive	20 - 100	VGI	ST51	Eucalyptus microcarpa	Gunnedah, NSW	Tree hollow	Watermark	S31.26695 E150.37459	15	10	180	57.2958	2	2	M	SW
E2901	WM 17.53	2017-05-02	Swab	2017-05-16	Positive	>100	VGI	ST154	Eucalyptus camaldulensis	Gunnedah, NSW	Tree hollow	Watermark	S31.27239 E150.37970	2	11.5	234	74.4845	3	4	M	S
E2902	WM 17.54	2017-05-02	Swab	2017-05-16	Positive	>100	VGI	ST154	Eucalyptus camaldulensis	Gunnedah, NSW	Tree hollow	Watermark	S31.27239 E150.37970	2	11.5	234	74.4845	3	6	L	S
E2903	WM 17.55	2017-05-02	Swab	2017-05-16	Positive	>100	VGI	ST154	Eucalyptus camaldulensis	Gunnedah, NSW	Tree hollow	Watermark	S31.27239 E150.37970	2	11.5	234	74.4845	3	4.5	M	N
E2904		2017-05-02	Swab	2017-05-16	Negative				Eucalyptus camaldulensis	Gunnedah, NSW	Tree hollow	Watermark	S31.27229 E150.37917	2	14	260	82.7606	2	8	S	E
E2905		2017-05-02	Swab	2017-05-16	Negative				Eucalyptus camaldulensis	Gunnedah, NSW	Tree hollow	Watermark	S31.27229 E150.37917	2	14	260	82.7606	2	8.5	L	N
E2906	WM 17.56	2017-05-02	Swab	2017-05-16	Positive	>100	VGI	ST154	Eucalyptus camaldulensis	Gunnedah, NSW	Tree hollow	Watermark	S31.27220 E150.38066	2	10.4	220	70.0282	1	6.5	M	E
E2907		2017-05-02	Swab	2017-05-16	Negative				Eucalyptus camaldulensis	Gunnedah, NSW	Tree hollow	Watermark	S31.27220 E150.38078	2	8	210	66.8451	3	3	L	NE
E2908	WM 17.57	2017-05-02	Swab	2017-05-16	Positive	>100	VGI	ST154	Eucalyptus camaldulensis	Gunnedah, NSW	Tree hollow	Watermark	S31.27220 E150.38078	2	8	210	66.8451	3	4	M	NE
E2909	WM 17.58	2017-05-02	Swab	2017-05-16	Positive	>100	VGI	ST154	Eucalyptus camaldulensis	Gunnedah, NSW	Tree hollow	Watermark	S31.27220 E150.38078	2	8	210	66.8451	3	6	L	W
E2910		2017-05-02	Swab	2017-05-16	Positive	>100	VGI		Eucalyptus camaldulensis	Gunnedah, NSW	Tree hollow	Watermark	S31.27002 E150.36986	Opportunistic	12	350	111.408	2	3	M	S
E2911		2017-05-02	Swab	2017-05-16	Negative				Eucalyptus camaldulensis	Gunnedah, NSW	Tree hollow	Watermark	S31.27002 E150.36986	Opportunistic	12	350	111.408	2	3	M	N
E2912		2017-05-02	Swab	2017-05-16	Negative				Eucalyptus camaldulensis	Gunnedah, NSW	Tree hollow	Watermark	S31.27025 E150.36887	Opportunistic	12	450	143.239	3	3	S	W
E2913		2017-05-02	Swab	2017-05-16	Negative				Eucalyptus camaldulensis	Gunnedah, NSW	Tree hollow	Watermark	S31.27025 E150.36887	Opportunistic	12	450	143.239	3	1	L	N
E2914		2017-05-02	Swab	2017-05-16	Negative				Eucalyptus camaldulensis	Gunnedah, NSW	Tree hollow	Watermark	S31.27025 E150.36887	Opportunistic	12	450	143.239	3	3	M	W
E2915		2017-05-02	Swab	2017-05-16	Positive	>100	VGI		Eucalyptus populnea	Gunnedah, NSW	Tree hollow	Watermark	S31.26901 E150.38171	1	10	200	63.662	2	4	L	E
E2916		2017-05-02	Swab	2017-05-16	Negative				Eucalyptus populnea	Gunnedah, NSW	Tree hollow	Watermark	S31.26901 E150.38171	1	10	200	63.662	2	5	M	N
E2917		2017-05-02	Swab	2017-05-16	Negative				Eucalyptus populnea	Gunnedah, NSW	Tree hollow	Watermark	S31.26904 E150.37993	1	13.2	430	136.873	2	6	M	E
E2918		2017-05-02	Swab	2017-05-16	Positive	>100	VGI		Eucalyptus populnea	Gunnedah, NSW	Tree hollow	Watermark	S31.26904 E150.37993	1	13.2	430	136.873	2	7	L	E
E2919		2017-05-02	Swab	2017-05-16	Negative				Eucalyptus melliodora	Gunnedah, NSW	Tree hollow	Watermark	S31.26949 E150.37782	1	16	200	63.662	1	4	S	W
E2920		2017-05-02	Swab	2017-05-16	Positive	>100	VGI		Eucalyptus melliodora	Gunnedah, NSW	Tree hollow	Watermark	S31.26948 E150.37697	1	11.5	234	74.4845	1	4	L	N
E2921		2017-05-03	Swab	2017-05-16	Negative				Eucalyptus populnea	Gunnedah, NSW	Tree hollow	Dimberoy	S31.14060 E150.03108	Opportunistic	11	380	120.958	3	6	M	E
E2922		2017-05-03	Swab	2017-05-16	Negative				Eucalyptus populnea	Gunnedah, NSW	Tree hollow	Dimberoy	S31.14060 E150.03108	Opportunistic	11	380	120.958	3	7	L	N
E2923		2017-05-03	Swab	2017-05-16	Negative				Eucalyptus populnea	Gunnedah, NSW	Tree hollow	Dimberoy	S31.14060 E150.03108	Opportunistic	11	380	120.958	3	3.8	L	E
E2924		2017-05-03	Swab	2017-05-16	Negative				Eucalyptus populnea	Gunnedah, NSW	Tree hollow	Dimberoy	S31.14810 E150.03006	Opportunistic	10	250	79.5775	4	7	S	S
E2925		2017-05-03	Swab	2017-05-16	Negative				Eucalyptus populnea	Gunnedah, NSW	Tree hollow	Dimberoy	S31.14810 E150.03006	Opportunistic	10	250	79.5775	4	6	M	NW
E2926		2017-05-03	Swab	2017-05-16	Negative				Eucalyptus populnea	Gunnedah, NSW	Tree hollow	Dimberoy	S31.14810 E150.03006	Opportunistic	10	250	79.5775	4	5	S	S
E2927		2017-05-03	Swab	2017-05-16	Negative				Eucalyptus populnea	Gunnedah, NSW	Tree hollow	Dimberoy	S31.14810 E150.03006	Opportunistic	10	250	79.5775	4	3.5	S	S
E2928		2017-05-03	Swab	2017-05-16	Negative				Eucalyptus populnea	Gunnedah, NSW	Tree hollow	Dimberoy	S31.12432 E150.00989	Opportunistic	17	300	95.493	1	7	S	SW
E2929		2017-05-03	Swab	2017-05-16	Negative				Eucalyptus melliodora	Gunnedah, NSW	Tree hollow	Dimberoy	S31.12413 E150.00818	Opportunistic	15	300	95.493	3	5	L	SE
E2930		2017-05-03	Swab	2017-05-16	Positive	20 - 100	VGI		Eucalyptus melliodora	Gunnedah, NSW	Tree hollow	Dimberoy	S31.12413 E150.00818	Opportunistic	15	300	95.493	3	5	S	SE
E2931		2017-05-03	Swab	2017-05-16	Positive	20 - 100	VGI		Eucalyptus melliodora	Gunnedah, NSW	Tree hollow	Dimberoy	S31.12413 E150.00818	Opportunistic	15	300	95.493	3	4	L	NW
E2932		2017-05-04	Swab	2017-05-16	Negative				Eucalyptus camaldulensis	Gunnedah, NSW	Tree hollow	Watermark	S31.27160 E150.38081	Opportunistic	18	350	111.408	4	6	M	NE
E2933		2017-05-04	Swab	2017-05-16	Negative				Eucalyptus camaldulensis	Gunnedah, NSW	Tree hollow	Watermark	S31.27160 E150.38081	Opportunistic	18	350	111.408	4	4.5	S	E
E2934		2017-05-04	Swab	2017-05-16	Negative				Eucalyptus camaldulensis	Gunnedah, NSW	Tree hollow	Watermark	S31.27160 E150.38081	Opportunistic	18	350	111.408	4	4.2	M	W
E2935		2017-05-04	Swab	2017-05-16	Positive	>100	VGI		Eucalyptus camaldulensis	Gunnedah, NSW	Tree hollow	Watermark	S31.27160 E150.38081	Opportunistic	18	350	111.408	4	4.5	L	W
E2936		2017-05-04	Swab	2017-05-16	Negative				Eucalyptus conica	Gunnedah, NSW	Tree hollow	Watermark	S31.21095 E150.36690	Opportunistic	18	280	89.1268	3	8	S	S
E2937		2017-05-04	Swab	2017-05-16	Positive	< 20	VGI		Eucalyptus conica	Gunnedah, NSW	Tree hollow	Watermark	S31.21095 E150.36690	Opportunistic	18	280	89.1268	3	6	M	N
E2938		2017-05-04	Swab	2017-05-16	Negative				Eucalyptus conica	Gunnedah, NSW	Tree hollow	Watermark	S31.21095 E150.36690	Opportunistic	18	280	89.1268	3	2	S	NE
E2939		2017-05-04	Swab	2017-05-16	Negative				Eucalyptus microcarpa	Gunnedah, NSW	Tree hollow	Watermark	S31.26525 E150.36235	5	14.8	185	58.8873	3	5	S	S
E2940		2017-05-04	Swab	2017-05-16	Positive	20 - 100	VGI & VNI		Eucalyptus microcarpa	Gunnedah, NSW	Tree hollow	Watermark	S31.26525 E150.36235	5	14.8	185	58.8873	3	4	M	E
E2941		2017-05-04	Swab	2017-05-16	Negative				Eucalyptus microcarpa	Gunnedah, NSW	Tree hollow	Watermark	S31.26525 E150.36235	5	14.8	185	58.8873	3	5	S	E
E2942		2017-05-04	Swab	2017-05-16	Negative				Eucalyptus microcarpa	Gunnedah, NSW	Tree hollow	Watermark	S31.26540 E150.36729	7	9	259	82.4423	2	2	L	W
E2943		2017-05-04	Swab	2017-05-16	Negative				Eucalyptus microcarpa	Gunnedah, NSW	Tree hollow	Watermark	S31.26540 E150.36729	7	9	259	82.4423	2	2.5	L	NE
E2944		2017-05-04	Swab	2017-05-16	Negative				Eucalyptus microcarpa	Gunnedah, NSW	Tree hollow	Watermark	S31.26550 E150.36774	7	12.5	150	47.7465	2	5.5	S	E
E2945		2017-05-04	Swab	2017-05-16	Negative				Eucalyptus microcarpa	Gunnedah, NSW	Tree hollow	Watermark	S31.26550 E150.36774	7	12.5	150	47.7465	2	6	S	N
E2946		2017-05-04	Swab	2017-05-16	Negative				Eucalyptus camaldulensis	Gunnedah, NSW	Tree hollow	Watermark	S31.27590 E150.38103	3	10.4	260	82.7606	1	2.5	L	E
E2947		2017-05-04	Swab	2017-05-16	Negative				Eucalyptus camaldulensis	Gunnedah, NSW	Tree hollow	Watermark	S31.27702 E150.38155	3	8	320	101.859	1	4	L	E
E2948		2017-05-04	Swab	2017-05-16	Negative				Eucalyptus camaldulensis	Gunnedah, NSW	Tree hollow	Watermark	S31.27716 E150.38153	3	10	235	74.8028	2	4	M	NE
E2949		2017-05-04	Swab	2017-05-16	Negative				Eucalyptus camaldulensis	Gunnedah, NSW	Tree hollow	Watermark	S31.27716 E150.38153	3	10	235	74.8028	2	5	M	SE
E2950		2017-05-04	Swab	2017-05-16	Negative				Eucalyptus camaldulensis	Gunnedah, NSW	Tree hollow	Watermark	S31.27716 E150.38153	3	10	235	74.8028	2	6	S	E
E2951		2017-05-04	Swab	2017-05-16	Negative				Eucalyptus camaldulensis	Gunnedah, NSW	Tree hollow	Watermark	S31.27731 E150.38161	3	10	265	84.3521	2	4	M	NE
E2952		2017-05-04	Swab	2017-05-16	Negative				Eucalyptus camaldulensis	Gunnedah, NSW	Tree hollow	Watermark	S31.27731 E150.38161	3	10	265	84.3521	2	4	S	N
E2953		2017-05-04	Swab	2017-05-16	Negative				Eucalyptus camaldulensis	Gunnedah, NSW	Tree hollow	Watermark	S31.27959 E150.38203	3	10	300	95.493	2	6	M	NW
E2954		2017-05-04	Swab	2017-05-16	Negative				Eucalyptus camaldulensis	Gunnedah, NSW	Tree hollow	Watermark	S31.27959 E150.38203	3	10	300	95.493	2	7	S	E
