# Supplementary material for: A Possible Link between the Environment and Cryptococcus gattii Nasal Colonisation in Koalas (Phascolarctos cinereus) in the Liverpool Plains, New South Wales
Source: Int J Environ Res Public Health. 2022 Apr 11;19(8):4603. doi: 10.3390/ijerph19084603 (PMC9028200; doi:10.3390/ijerph19084603)
Supplement: Supplementary file 1 [file ijerph-19-04603-s001.zip › Supplementary Table S2.xlsx]

## Sheet: Koala Data
Koala ID	Associated Isolate WM Number	Sex	Capture Date	Location	Nasal Swab	Molecular Type	Sequence Type
DECC 017	WM 17.60	M	Sep-15	Dimberoy	Positive	VGI	ST461
DECC 051	WM 17.61	M	Sep-16	Watermark	Positive	VGI	ST51
DECC 150	WM 17.65	F	Sep-16	Lake Goran	Positive	VGI	ST460
DECC 198	WM 17.66	F	Sep-16	Watermark	Positive	VGI	ST459
DECC 071	WM 17.62	M	Apr-17	Offsite	Positive	VGI	ST154
DECC 137	WM 17.64	F	Apr-17	Watermark	Positive	VGI	ST154
DECC 130	WM 17.63	F	Apr-17	Dimberoy	Positive	VGI	ST159
USYD 040	WM 17.67	M	Apr-17	Watermark	Positive	VGI	ST51
DECC 162	WM 18.100	F	Sep-17	Watermark	Positive	VGI	ST51
